# Supplementary material for: Putative Identification of New Phragmaline-Type Limonoids from the Leaves of Swietenia macrophylla King: A Case Study Using Mass Spectrometry-Based Molecular Networking
Source: Molecules. 2023 Nov 15;28(22):7603. doi: 10.3390/molecules28227603 (PMC10673509; doi:10.3390/molecules28227603)
Supplement: Supplementary file 1 [file molecules-28-07603-s001.zip]

Archive with 1 entries (1 files):
- molecules-2599863-supplementary.pdf
